# Supplementary material for: Analysis of the genetic diversity of the nematode parasite Baylisascaris schroederi from wild giant pandas in different mountain ranges in China
Source: Parasit Vectors. 2013 Aug 8;6:233. doi: 10.1186/1756-3305-6-233 (PMC3750503; doi:10.1186/1756-3305-6-233)
Supplement: Additional file 1 — Origins and numbers of B. schroederi isolates and their hosts. a, GenBank accession numbers of mitochondrial Cytb sequences of these B. schroederi samples. [file 1756-3305-6-233-S1.xls]

## Sheet: Sheet1
Additional file 1. Origins and numbers of B. schroederi isolates and their hosts.
Populations	Geographical origins	Sample codes	No. of isolates	No. of Host	Accession No. a
Qionglai	Baoxing, Sichuan	Qionglai1-10	10	6	KC796977-KC796986
	Wolong, Sichuan	Qionglai11-13	3	2	KC796987-KC796989
	Lushan, Sichuan	Qionglai14	1	1	KC796990
	Bifenxia, Sichuan	Qionglai15-22	8	5	KC796991-KC796998
	Pengzhou, Sichuan	Qionglai23-26	4	1	KC796999-KC797002
Minshan	Beichuan, Sichuan	Minshan1-3	3	2	KC796955-KC796957
	Qinchuan, Sichuan	Minshan4-5	2	2	KC796958-KC796959
	Pingwu, Sichuan	Minshan6-14	9	6	KC796960-KC796968
Qinling	Foping, Shanxi	Qinling1-6	6	2	KC796969-KC796974
	Taibai, Shanxi	Qinling7-8	2	1	KC796975-KC796976
a GenBank accession numbers of mitochondrial Cytb sequences of these B. schroederi samples.
